# Supplementary material for: Assessing Relationships between Physically Demanding Work and Late-Life Disability in Italian Nonagenarian Women Living in a Rural Area
Source: Int J Environ Res Public Health. 2022 Jul 21;19(14):8880. doi: 10.3390/ijerph19148880 (PMC9319548; doi:10.3390/ijerph19148880)
Supplement: Supplementary file 1 [file ijerph-19-08880-s001.zip]

Archive with 1 entries (1 files):
- ijerph-1752913-supplementary.pdf
